# Supplementary material for: Whole-Genome Analysis Reveals the Dynamic Evolution of Holocentric Chromosomes in Satyrine Butterflies
Source: Genes (Basel). 2023 Feb 8;14(2):437. doi: 10.3390/genes14020437 (PMC9956908; doi:10.3390/genes14020437)
Supplement: Supplementary file 1 [file genes-14-00437-s001.zip]

Archive with 1 entries (1 files):
- genes-2142369-supplementary.pdf
